# Supplementary material for: Opioid/Dopamine Receptor Binding Studies, NMR and Molecular Dynamics Simulation of LENART01 Chimera, an Opioid-Bombesin-like Peptide
Source: Molecules. 2024 Jan 4;29(1):272. doi: 10.3390/molecules29010272 (PMC10780910; doi:10.3390/molecules29010272)
Supplement: Supplementary file 1 [file molecules-29-00272-s001.zip]

Archive with 1 entries (1 files):
- molecules-2796170-supplementary.pdf
